# Supplementary material for: Validation Evidence for the Children’s Eating Behaviour Questionnaire (CEBQ) in Brazil: A Cross-Sectional Study
Source: Nutrients. 2025 Feb 28;17(5):851. doi: 10.3390/nu17050851 (PMC11902245; doi:10.3390/nu17050851)
Supplement: Supplementary file 1 [file nutrients-17-00851-s001.zip]

Archive with 1 entries (1 files):
- nutrients-3325421-supplementary File S1.pdf
